# Supplementary material for: A Novel Plant-Derived Biopesticide Mitigates Fusarium Root Rot of Angelica sinensis by Modulating the Rhizosphere Microbiome and Root Metabolome
Source: Plants (Basel). 2024 Aug 6;13(16):2180. doi: 10.3390/plants13162180 (PMC11360690; doi:10.3390/plants13162180)
Supplement: Supplementary file 1 [file plants-13-02180-s001.zip]

Archive with 1 entries (1 files):
- plants-3086890-supplementary.pdf
